# Supplementary material for: Sample size calculations for indirect standardization
Source: BMC Med Res Methodol. 2023 Apr 11;23:90. doi: 10.1186/s12874-023-01912-w (PMC10088176; doi:10.1186/s12874-023-01912-w)
Supplement: Supplementary file 1 — Additional file 1. Sample Dataset for Application of Proposed Methodology (data.csv). To protect patient confidentiality, the hospitals providing the example data used in this paper have not given permission for the data to be made publicly available. We have, however, included a limited “fake” version of the dataset. This dataset contains 3 variables - dlp.over indicates whether an exam is “high dose,” sizeC is an ID indicating the combination of anatomic area examined and patient size category, while fac is an ID indicating the hospital the exam was performed in. Information on which ID values are associated with which anatomic areas, patient sizes, and hospital will not be provided, as they are not necessary for the illustration of statistical methods described in the paper. Note that since the dataset made available is different from the dataset used in the paper, the results should be expected to be comparable, but not identical. The software implementing the methods described in this article is available on request from the author. [file 12874_2023_1912_MOESM1_ESM.csv]

Sample Dataset for Application of Proposed Methodology - This dataset contains 3 variables - dlp.over indicates whether an exam is high dose, sizeC is an ID indicating the combination of anatomic area examined and patient size category, while fac is an ID indicating the hospital the exam was performed in.
fac	sizeC	dlp.over
79	9	0
79	16	1
79	9	0
79	11	0
79	9	1
79	9	0
79	16	0
79	4	0
79	9	0
79	4	0
79	11	0
79	11	0
79	11	0
79	16	1
79	4	0
79	11	0
79	11	0
79	11	0
79	11	0
79	9	0
79	11	0
79	9	0
79	11	0
79	9	0
79	11	0
79	4	0
79	4	0
79	16	0
79	11	0
79	11	0
79	4	0
79	11	0
79	4	0
79	16	0
79	11	0
79	4	0
79	4	0
79	9	0
79	9	1
79	9	0
79	9	0
79	11	0
79	11	0
79	11	0
79	4	0
79	16	0
79	4	0
79	11	0
79	11	0
79	4	0
79	4	0
79	16	1
79	16	1
79	4	1
79	11	0
79	16	1
79	9	1
79	4	0
79	16	1
79	9	1
79	16	1
79	16	0
79	9	1
79	9	0
79	9	0
79	11	0
79	11	0
79	11	0
79	9	0
79	4	0
79	9	0
79	4	0
79	4	0
79	11	0
79	11	0
79	11	1
79	9	0
79	16	1
79	4	0
79	9	0
79	16	1
79	11	0
79	11	0
79	4	0
79	11	0
79	9	0
79	9	0
79	16	1
79	4	0
79	4	0
79	11	0
79	4	0
79	9	0
79	16	1
79	9	0
79	11	0
79	16	1
79	16	1
79	4	0
79	9	0
79	11	0
79	4	0
79	4	0
79	11	0
79	11	0
79	9	0
79	4	0
79	4	0
79	9	0
79	16	0
79	4	0
79	9	0
79	11	0
79	9	0
79	9	0
79	4	0
79	4	0
79	4	0
79	11	0
79	11	0
79	11	0
79	4	0
79	4	0
79	4	0
79	4	0
79	11	1
79	11	0
79	11	0
79	11	0
79	9	0
79	11	0
79	11	0
79	16	0
79	9	0
79	11	0
79	9	1
79	16	1
79	11	0
79	16	1
79	9	0
79	11	0
79	9	0
79	11	0
79	4	0
79	4	0
79	9	0
79	9	0
79	4	0
79	4	0
79	16	1
79	11	0
79	4	0
79	4	0
79	9	0
79	11	0
79	9	0
79	4	0
79	9	0
79	16	1
79	11	0
79	11	0
79	16	0
79	11	0
79	4	0
79	11	0
79	11	0
79	11	0
79	4	0
79	11	0
79	16	1
79	16	1
79	16	1
79	11	0
79	11	0
79	16	1
79	4	0
79	4	0
79	16	1
79	11	0
79	9	0
79	4	0
79	9	0
79	9	0
79	11	0
79	4	0
79	11	0
79	4	0
79	4	0
79	11	0
79	16	1
79	11	0
79	16	1
79	4	0
79	11	0
79	4	0
79	11	0
79	11	0
79	9	0
79	9	0
79	9	0
79	11	0
79	16	1
79	16	1
79	9	0
79	11	0
79	9	0
79	4	0
79	4	0
79	16	0
79	11	0
79	11	0
79	16	0
79	4	0
79	11	0
79	11	0
79	11	0
79	4	0
79	9	0
79	11	0
79	16	1
79	4	0
79	11	0
79	16	1
79	11	0
79	11	0
79	9	0
79	11	0
79	4	0
79	4	1
79	11	0
79	4	0
79	11	0
79	11	0
79	11	0
79	11	0
79	4	0
79	16	0
79	4	0
79	11	0
79	11	0
79	4	0
79	9	1
79	11	0
79	11	0
79	11	0
79	16	1
79	4	0
79	16	1
79	4	0
79	4	0
79	16	1
79	11	0
79	11	0
79	16	0
79	11	1
79	9	1
79	16	0
79	9	0
79	16	0
79	11	0
79	16	1
79	9	0
79	4	0
79	4	0
79	4	0
79	16	1
79	9	0
79	11	0
79	9	0
79	16	1
79	4	0
79	9	1
79	11	0
79	11	0
79	16	1
79	11	0
79	11	0
79	11	0
79	9	0
79	4	0
79	9	0
79	11	0
79	11	0
79	9	0
79	9	0
79	9	0
79	16	0
79	11	0
79	9	0
79	4	0
79	11	0
79	16	0
79	11	0
79	4	0
79	16	0
79	11	0
79	11	0
79	11	0
79	9	1
79	4	0
79	16	1
79	11	0
79	11	0
79	16	0
79	4	0
79	16	0
79	16	0
79	11	0
79	11	0
79	9	0
79	16	1
79	9	0
79	16	1
79	4	0
79	4	0
79	4	0
79	9	0
79	11	0
79	4	0
79	16	0
79	11	0
79	4	0
79	4	0
79	16	0
79	11	0
79	9	0
79	4	0
79	11	0
79	4	0
79	9	0
79	11	0
79	4	0
79	11	0
79	11	0
79	11	0
79	16	1
79	11	0
79	16	1
79	11	0
79	9	0
79	16	0
79	16	0
79	4	0
79	4	0
79	9	0
79	4	0
79	11	0
79	11	0
79	9	1
79	9	1
79	9	1
79	9	0
79	4	0
79	9	0
79	11	0
79	9	0
79	4	0
79	9	0
79	11	0
79	11	0
79	11	1
79	11	0
79	9	0
79	11	0
79	11	0
79	4	0
79	16	0
79	4	0
79	11	0
79	9	0
79	9	0
79	9	0
79	16	1
79	4	0
79	9	0
79	11	0
79	16	1
79	11	0
79	9	0
79	4	0
79	11	0
79	16	1
79	11	0
79	16	0
79	11	0
79	9	0
79	11	0
79	11	0
79	9	1
79	16	1
79	9	1
79	4	0
79	4	0
79	11	0
79	11	0
79	9	0
79	9	0
79	4	0
79	9	0
79	11	0
79	9	0
79	9	0
79	9	0
79	4	0
79	11	0
79	4	0
79	4	0
79	9	1
79	16	1
79	16	0
79	4	0
79	16	1
79	4	0
79	9	0
79	11	0
79	11	0
79	4	0
79	4	0
79	11	0
79	9	0
79	11	0
79	9	1
79	16	1
79	11	0
79	4	0
79	4	0
79	4	0
79	11	0
79	11	0
79	11	0
79	11	0
79	16	0
79	4	0
79	16	1
79	4	1
79	9	0
79	4	0
79	9	0
79	4	1
79	4	1
79	11	0
79	4	0
79	16	0
79	16	1
79	11	0
79	11	0
79	11	0
79	4	0
79	16	1
79	4	0
79	16	0
79	11	0
79	11	0
79	16	1
79	16	1
79	9	1
79	11	0
79	11	0
79	11	0
79	11	0
79	16	0
79	4	0
79	11	0
79	4	0
79	11	0
79	9	0
79	11	0
79	4	0
79	9	0
79	16	0
79	11	0
79	11	0
79	16	1
79	16	1
79	4	0
79	16	1
79	11	0
79	11	0
79	11	0
79	9	1
79	16	1
79	9	0
79	4	0
79	9	0
79	16	1
79	9	1
79	9	0
79	16	0
79	11	0
79	4	0
79	9	1
79	11	0
79	16	1
79	4	0
79	16	1
79	16	1
79	9	0
79	11	0
79	4	0
79	9	1
79	11	0
79	16	0
79	9	0
79	9	1
79	11	0
79	11	0
79	16	1
79	4	0
79	11	0
79	9	0
79	9	0
79	9	0
79	16	1
79	11	0
79	16	1
79	16	1
79	11	0
79	9	0
79	9	0
79	9	0
79	16	0
79	9	0
79	11	0
79	11	0
79	4	0
79	11	0
79	11	0
79	16	1
79	16	1
79	11	0
79	4	0
79	9	1
79	4	0
79	16	0
79	9	0
79	11	0
79	11	0
79	16	0
79	11	0
79	16	1
79	16	1
79	11	0
79	4	0
79	4	0
79	4	0
79	11	0
79	16	0
79	9	0
79	11	0
79	16	1
79	11	0
79	4	0
79	9	0
79	4	0
79	16	1
79	4	0
79	16	1
79	16	1
79	4	0
79	4	0
79	4	0
79	9	0
79	11	0
79	4	0
79	9	0
79	11	0
79	11	0
79	9	0
79	11	0
79	11	0
79	9	1
79	9	0
79	4	0
79	11	0
79	11	0
79	11	0
79	4	0
79	16	0
79	4	0
79	4	0
79	16	0
79	4	0
79	11	0
79	4	0
79	11	0
79	11	0
79	16	1
79	11	0
79	4	0
79	16	1
79	11	0
79	4	0
79	4	1
79	9	1
79	11	0
79	16	1
79	4	0
79	11	0
79	16	1
79	4	0
79	4	0
79	9	0
79	4	0
79	16	1
79	11	0
79	11	0
79	9	0
79	9	0
79	16	0
79	9	1
79	9	0
79	11	0
79	16	0
79	11	0
79	11	0
79	9	0
79	11	0
79	4	0
79	4	0
79	9	0
79	11	0
79	9	0
79	4	0
79	4	0
79	4	0
79	11	0
79	16	1
79	11	0
79	4	0
79	11	0
79	4	0
79	9	0
79	11	0
79	4	1
79	9	0
79	9	0
79	9	0
79	9	0
79	4	0
79	11	0
79	4	0
79	4	0
79	4	0
79	4	0
79	16	1
79	11	0
79	11	0
79	16	1
79	9	0
79	16	0
79	16	0
79	9	1
79	11	0
79	11	0
79	16	0
79	9	0
79	4	0
79	11	0
79	11	0
79	4	1
79	4	0
79	4	0
79	9	0
79	16	1
79	11	0
79	4	0
79	4	0
79	11	0
79	4	1
79	11	0
79	4	0
79	11	0
79	11	0
79	4	0
79	11	0
79	4	1
79	4	0
79	9	0
79	16	1
79	11	0
79	4	0
79	4	0
79	16	0
79	11	0
79	11	0
79	4	0
79	4	0
79	9	0
79	11	0
79	9	0
79	16	0
79	9	0
79	11	0
79	16	0
79	9	0
79	11	0
79	4	1
79	4	0
79	11	0
79	4	0
79	11	0
79	9	0
79	4	0
79	11	0
79	11	0
79	16	1
79	11	0
79	16	1
79	4	0
79	11	0
79	11	0
79	11	0
79	4	0
79	9	0
79	11	0
79	11	0
79	16	1
79	9	0
79	16	1
79	11	0
79	11	0
79	9	0
79	11	0
79	4	0
79	11	0
79	11	0
79	11	0
79	11	0
79	16	1
79	16	1
79	11	0
79	9	1
79	16	1
79	11	0
79	11	0
79	11	1
79	9	0
79	11	0
79	4	0
79	9	0
79	11	0
79	11	0
79	16	1
79	4	0
79	11	0
79	4	0
79	4	0
79	4	1
79	11	0
79	4	0
79	9	0
79	9	0
79	16	1
79	4	0
79	11	0
79	16	1
79	16	1
79	11	0
79	4	0
79	11	0
79	9	0
79	11	0
79	4	0
79	4	0
79	9	0
79	11	0
79	4	0
79	16	1
79	11	0
79	16	1
79	11	0
79	4	0
79	16	0
79	16	0
79	11	0
79	11	0
79	11	0
79	4	0
79	11	0
79	4	0
79	9	1
79	11	0
79	4	0
79	16	1
79	9	0
79	11	0
79	11	0
79	11	0
79	9	0
79	11	0
79	9	0
79	11	0
79	9	0
79	16	1
79	4	0
79	4	0
79	11	0
79	11	0
79	11	1
79	11	0
79	9	0
79	9	0
79	9	0
79	16	1
79	11	0
79	11	0
79	16	1
79	16	1
79	4	0
79	9	0
79	11	0
79	9	0
79	16	1
79	11	0
79	4	0
79	4	0
79	9	0
79	4	0
79	4	0
79	11	0
79	16	0
79	9	0
79	16	1
79	4	0
79	16	0
79	11	0
79	9	0
79	4	0
79	11	0
79	11	0
79	16	0
79	16	1
79	11	0
79	16	1
79	9	0
79	11	0
79	4	0
79	9	0
79	16	1
79	11	0
79	11	0
79	4	0
79	4	0
79	11	0
79	11	0
79	11	0
79	9	1
79	11	0
79	4	0
79	4	0
79	16	1
79	11	0
79	11	0
79	4	0
79	16	0
79	9	0
79	11	0
79	11	0
79	11	0
79	16	0
79	11	0
79	9	0
79	11	0
79	4	0
79	16	1
79	11	0
79	11	0
79	11	0
79	4	0
79	4	0
79	4	0
79	11	0
79	16	0
79	9	0
79	11	0
79	11	0
79	11	0
79	11	0
79	11	0
79	4	0
79	11	0
79	4	0
79	11	0
79	4	0
79	4	1
79	9	0
79	4	0
79	4	0
79	16	0
79	4	0
79	16	1
79	11	0
79	11	0
79	9	0
79	4	0
79	11	0
79	16	1
79	4	0
79	11	0
79	11	0
79	11	0
79	16	1
79	9	0
79	11	0
79	9	0
79	4	0
79	4	0
79	16	1
79	11	0
79	4	0
79	4	1
79	4	0
79	11	0
79	11	0
79	16	1
79	4	0
79	4	0
79	11	0
79	11	0
79	11	0
79	11	0
79	4	0
79	11	0
79	16	1
79	11	0
79	16	1
79	11	0
79	16	1
79	9	0
79	11	0
79	11	0
79	9	0
79	9	0
79	9	0
79	9	0
79	11	0
79	11	0
79	9	0
79	11	0
79	16	1
79	11	0
79	16	0
79	4	0
79	11	0
79	4	0
79	11	0
79	11	0
79	11	0
79	16	1
79	9	0
79	4	0
79	16	1
79	11	0
79	9	0
79	11	0
79	16	0
79	11	0
79	9	0
79	11	0
79	16	1
79	16	1
79	9	0
79	11	0
79	11	0
79	11	0
79	11	0
79	11	0
79	4	0
79	9	0
79	9	0
79	4	0
79	11	0
79	4	0
79	11	0
79	4	0
79	9	0
79	16	1
79	9	0
79	16	0
79	11	0
79	16	0
79	11	0
79	4	0
79	11	0
79	16	1
79	11	0
79	4	0
79	16	1
79	11	0
79	4	0
79	4	0
79	11	0
79	4	0
79	9	0
79	11	0
79	4	0
79	16	0
79	16	0
79	4	0
79	11	0
79	4	0
79	16	0
79	4	0
79	11	0
79	4	0
79	9	0
79	9	0
79	11	0
79	11	0
79	9	0
79	4	0
79	11	0
79	4	0
79	11	0
79	16	0
79	11	0
79	11	0
79	16	0
79	4	0
79	16	1
79	4	0
79	4	0
79	9	0
79	16	0
79	4	0
79	4	0
79	9	0
79	16	1
79	9	0
79	11	0
79	11	0
79	4	0
79	11	0
79	11	0
79	4	0
79	16	0
79	9	0
79	11	0
79	4	0
79	11	0
79	16	0
79	11	0
79	11	0
79	4	0
79	9	0
79	4	0
79	4	0
79	11	0
79	9	0
79	11	0
79	16	0
79	11	0
79	16	1
79	11	0
79	11	0
79	11	0
79	4	0
79	16	0
79	11	0
79	11	0
79	11	0
79	4	0
79	9	0
79	11	0
79	16	0
79	11	0
79	11	0
79	4	0
79	16	1
79	11	0
79	4	0
79	16	0
79	16	1
79	11	0
79	11	0
79	11	0
79	4	0
79	4	0
79	9	0
79	16	1
79	11	0
79	11	0
79	11	0
79	16	1
79	4	0
79	11	0
79	4	0
79	11	0
79	4	0
79	4	0
79	11	0
79	4	0
79	11	0
79	11	0
79	4	0
79	9	0
79	11	0
79	9	1
79	11	0
79	4	0
79	4	0
79	4	0
79	11	0
79	9	0
79	11	0
79	4	0
79	4	0
79	9	0
79	11	0
79	11	0
79	4	0
79	11	0
79	4	0
79	9	0
79	4	0
79	16	0
79	9	0
79	11	0
79	11	0
79	11	0
79	4	0
79	16	1
79	11	0
79	4	0
79	11	0
79	16	0
79	4	0
79	9	1
79	4	0
79	9	0
79	16	1
79	16	1
79	11	0
79	4	0
79	4	0
79	4	0
79	16	1
79	16	1
79	4	0
79	4	0
79	11	0
79	4	0
79	4	0
79	11	0
79	4	0
79	4	0
79	4	0
79	16	1
79	11	0
79	16	1
79	16	0
79	4	0
79	16	0
79	11	0
79	16	1
79	11	0
79	11	0
79	16	1
79	11	0
79	16	0
79	11	0
79	9	0
79	16	1
79	11	0
79	16	1
79	9	0
79	4	0
79	9	0
79	4	0
79	11	0
79	11	0
79	9	1
79	11	0
79	11	0
79	16	0
79	4	0
79	11	0
79	4	0
79	9	0
79	16	1
79	16	1
79	11	0
79	9	0
79	16	1
79	9	1
79	4	0
79	11	0
79	4	0
79	9	0
79	4	0
79	11	0
79	4	0
79	11	0
79	4	0
79	9	0
79	16	0
79	16	1
79	11	0
79	4	0
79	11	0
79	4	0
79	4	0
79	11	0
79	11	0
79	9	0
79	4	0
79	16	1
79	4	0
79	11	0
79	11	0
79	11	0
79	9	0
79	11	0
79	16	1
79	11	0
79	4	0
79	11	0
79	11	0
79	11	0
79	11	0
79	4	0
79	4	0
79	16	0
79	4	0
79	16	1
79	11	0
79	4	0
79	11	0
79	11	0
79	11	0
79	11	0
79	16	0
79	16	1
79	9	0
79	16	1
79	4	0
79	4	0
79	9	0
79	4	0
79	9	0
79	9	0
79	11	0
79	9	1
79	9	0
79	11	0
79	4	0
79	4	0
79	4	0
79	11	0
79	4	0
79	4	0
79	4	0
79	16	0
79	4	0
79	11	0
79	11	0
79	4	0
79	9	0
79	11	0
79	4	0
79	11	0
79	11	0
79	4	0
79	4	0
79	16	0
79	11	0
79	9	0
79	9	0
79	4	0
79	4	0
79	11	0
79	11	0
79	11	0
79	11	0
79	11	0
79	16	0
79	9	1
79	11	0
79	9	0
79	11	0
79	11	0
79	11	0
79	4	0
79	9	0
79	16	1
79	11	0
79	11	0
79	9	0
79	16	1
79	4	0
79	4	0
79	16	0
79	4	0
79	11	0
79	9	1
79	4	0
79	9	0
79	11	0
79	16	1
79	11	0
79	4	0
79	9	0
79	11	0
79	9	0
79	4	0
79	11	0
79	11	0
79	16	1
79	11	0
79	4	0
79	9	0
79	4	0
79	4	0
79	11	0
79	4	0
79	9	0
79	9	0
79	16	1
79	16	1
79	11	0
79	11	0
79	9	0
79	4	0
79	11	0
79	11	0
79	11	0
79	4	0
79	9	0
79	9	0
79	4	0
79	4	0
79	16	0
79	4	0
79	16	0
79	11	0
79	4	0
79	9	1
79	16	1
79	9	0
79	4	0
79	4	0
79	11	0
79	9	0
79	16	1
79	9	0
79	16	0
79	16	0
79	11	0
79	16	1
79	9	0
79	4	0
79	11	0
79	11	0
79	11	0
79	11	0
79	9	1
79	4	0
79	9	0
79	11	0
79	11	0
79	9	0
79	9	0
79	9	0
79	4	0
79	4	0
79	4	0
79	9	0
79	11	0
79	11	0
79	16	0
79	16	0
79	11	0
79	4	0
79	4	0
79	11	1
79	11	0
79	4	0
79	11	0
79	11	0
79	9	0
79	4	0
79	9	1
79	11	0
79	11	0
79	9	0
79	9	1
79	11	0
79	4	0
79	11	0
79	11	0
79	4	0
79	11	0
79	16	1
79	4	0
79	11	0
79	9	0
79	11	0
79	11	0
79	9	0
79	11	0
79	11	0
79	11	0
79	11	0
79	11	0
79	9	0
79	9	0
79	9	0
79	4	0
79	11	0
79	16	1
79	9	0
79	9	0
79	11	0
79	9	0
79	11	0
79	11	0
79	11	0
79	16	0
79	9	0
79	16	0
79	9	0
79	11	0
79	4	0
79	4	0
79	4	0
79	16	0
79	11	0
79	9	1
79	4	0
79	4	0
79	16	0
79	16	0
79	4	0
79	4	0
79	16	0
79	9	0
79	11	0
79	9	0
79	9	0
79	9	0
79	11	0
79	11	0
79	11	0
79	4	0
79	9	0
79	4	1
79	4	0
79	4	0
79	11	0
79	4	0
79	11	0
79	9	0
79	11	0
79	4	0
79	4	0
79	16	1
79	4	0
79	4	0
79	9	0
79	16	1
79	9	0
79	4	0
79	4	0
79	4	0
79	11	0
79	9	0
79	9	0
79	11	0
79	11	0
79	9	0
79	11	0
79	4	0
79	11	0
79	9	0
79	11	0
79	4	0
79	9	0
79	9	1
79	16	1
79	11	1
79	4	0
79	11	0
79	11	0
79	9	0
79	9	0
79	9	0
79	16	1
79	16	0
79	16	1
79	9	0
79	16	1
79	11	0
79	4	0
79	4	0
79	11	0
79	4	0
79	4	0
79	4	0
79	9	0
79	9	0
79	11	0
79	9	0
79	11	0
79	9	0
79	4	0
79	11	0
79	11	0
79	11	0
79	9	0
79	16	1
79	16	0
79	9	0
79	4	0
79	9	0
79	9	0
79	4	0
79	11	0
79	4	0
79	9	0
79	4	0
79	16	1
79	11	0
79	11	0
79	4	0
79	11	0
79	4	0
79	9	0
79	4	0
79	4	0
79	11	0
79	11	0
79	4	0
79	4	0
79	11	0
79	4	0
79	9	0
79	11	0
79	9	0
79	11	0
79	11	0
79	9	1
79	9	0
79	9	0
79	11	0
79	11	0
79	11	0
79	9	0
79	4	0
79	16	1
79	11	0
79	4	0
79	11	0
79	16	1
79	16	0
79	16	1
79	16	0
79	9	0
79	16	0
79	9	0
79	16	1
79	9	0
79	4	0
79	4	0
79	16	1
79	11	0
79	4	0
79	4	0
79	4	0
79	16	1
79	4	0
79	16	0
79	11	0
79	9	0
79	4	0
79	9	0
79	9	1
79	16	1
79	9	0
79	4	0
79	11	0
79	4	0
79	9	0
79	11	0
79	11	0
79	9	0
79	4	0
79	9	0
79	9	0
79	4	0
79	16	1
79	16	1
79	9	0
79	11	0
79	4	0
79	11	1
79	16	1
79	11	0
79	11	0
79	4	0
79	11	0
79	11	0
79	11	0
79	4	0
79	11	0
79	9	0
79	11	0
79	11	0
79	4	0
79	4	0
79	11	0
79	16	1
79	11	0
79	11	0
79	11	0
79	16	1
79	9	0
79	11	0
79	9	0
79	11	0
79	11	0
79	9	0
79	9	1
79	4	0
79	9	0
79	11	0
79	4	0
79	16	1
79	9	0
79	16	0
79	11	0
79	11	0
79	4	0
79	9	0
79	9	0
79	9	0
79	4	0
79	11	0
79	11	0
79	11	0
79	9	0
79	11	0
79	11	0
79	11	0
79	9	0
79	11	0
79	16	1
79	11	0
79	11	0
79	9	0
79	4	0
79	16	0
79	11	0
79	9	0
79	4	0
79	11	0
79	4	0
79	16	1
79	4	0
79	4	0
79	11	0
79	4	0
79	11	0
79	9	0
79	9	0
79	9	0
79	9	0
79	9	0
79	11	0
79	4	0
79	4	0
79	4	0
79	4	0
79	16	1
79	11	0
79	4	0
79	11	0
79	11	0
79	11	0
79	4	0
79	16	1
79	11	0
79	16	1
79	16	0
79	9	0
79	11	0
79	11	0
79	4	0
79	16	0
79	9	0
79	9	0
79	11	0
79	11	0
79	4	0
79	11	0
79	9	0
79	9	0
79	9	0
79	4	0
79	11	0
79	16	1
79	11	0
79	4	0
79	4	0
79	11	0
79	11	0
79	11	0
79	4	0
79	11	0
79	11	0
79	4	0
79	11	0
79	9	0
79	4	0
79	11	0
79	4	0
79	9	0
79	4	0
79	4	0
79	11	0
79	11	0
79	9	0
79	9	0
79	9	0
79	16	1
79	9	0
79	4	0
79	11	0
79	11	0
79	11	0
79	9	0
79	4	0
79	4	0
79	11	0
79	4	0
79	11	0
79	16	0
79	16	1
79	11	1
79	11	0
79	9	0
79	16	1
79	11	0
79	9	0
79	11	0
79	9	0
79	11	0
79	9	0
79	9	1
79	11	0
79	9	0
79	16	0
79	11	0
79	4	1
79	4	0
79	4	0
79	4	0
79	11	0
79	11	0
79	11	0
79	4	0
79	4	0
79	4	0
79	11	0
79	4	0
79	4	0
79	11	0
79	4	1
79	16	0
79	11	0
79	16	1
79	4	0
79	9	0
79	16	0
79	11	0
79	11	0
79	16	1
79	11	0
79	9	0
79	9	0
79	16	1
79	9	0
79	11	0
79	11	0
79	4	0
79	11	0
79	9	0
79	4	0
79	9	0
79	16	0
79	4	0
79	9	0
79	11	0
79	16	1
79	11	0
79	4	0
79	16	0
79	4	0
79	11	0
79	16	1
79	9	0
79	9	0
79	4	0
79	11	0
79	11	0
79	11	0
79	4	0
79	11	0
79	11	0
79	11	0
79	4	0
79	4	0
79	16	1
79	9	0
79	16	1
79	4	0
79	4	0
79	16	1
79	11	0
79	9	0
79	4	0
79	11	0
79	11	0
79	16	1
79	11	0
79	9	1
79	11	0
79	11	0
79	11	0
79	4	0
79	11	0
79	4	0
79	9	0
79	9	0
79	4	0
79	4	0
79	4	0
79	9	0
79	11	0
79	11	0
79	9	0
79	11	0
79	16	0
79	9	0
79	9	0
79	4	0
79	11	0
79	11	0
79	16	0
79	4	0
79	11	0
79	4	0
79	11	0
79	9	0
79	11	0
79	16	0
79	16	0
79	4	0
79	11	0
79	16	1
79	11	0
79	11	0
79	11	0
79	9	0
79	11	0
79	4	0
79	4	0
79	4	0
79	4	0
79	11	0
79	11	0
79	11	0
79	9	1
79	16	0
79	9	0
79	11	0
79	4	0
79	11	0
79	4	0
79	11	0
79	4	0
79	4	0
79	11	0
79	9	0
79	4	0
79	16	1
79	11	0
79	16	1
79	9	0
79	4	0
79	11	0
79	9	0
79	4	0
79	11	0
79	9	0
79	9	0
79	11	0
79	4	0
79	4	0
79	16	1
79	4	0
79	16	1
79	9	0
79	11	0
79	16	0
79	9	0
79	9	0
79	9	0
79	4	1
79	4	0
79	11	0
79	11	0
79	9	0
79	4	0
79	9	0
79	11	0
79	9	0
79	11	0
79	11	0
79	4	0
79	9	0
79	9	0
79	9	0
79	4	0
79	4	0
79	9	0
79	4	0
79	9	0
79	11	0
79	16	1
79	9	1
79	16	1
79	4	0
79	16	1
79	9	0
79	4	0
79	9	0
79	4	0
79	9	1
79	9	1
79	9	0
79	11	0
79	11	0
79	4	0
79	11	0
79	11	0
79	9	0
79	4	0
79	11	0
79	11	0
79	9	0
79	11	0
79	11	0
79	9	0
79	11	0
79	11	0
79	9	0
79	16	1
79	11	0
79	11	0
79	11	0
79	11	0
79	11	0
79	4	0
79	4	0
79	9	0
79	9	0
79	16	1
79	4	0
79	11	0
79	9	0
79	4	0
79	9	0
79	9	0
79	9	0
79	11	0
79	11	0
79	4	0
79	11	0
79	4	0
79	11	0
79	4	0
79	11	0
79	11	0
79	11	0
79	4	0
79	11	0
79	11	0
79	11	0
79	11	0
79	11	0
79	9	0
79	4	0
79	4	0
79	11	0
79	16	0
79	9	0
79	16	1
79	16	1
[truncated: 998,000+ more rows]
